# Supplementary material for: Identification and validation of a five-lncRNA signature for predicting survival with targeted drug candidates in ovarian cancer
Source: Bioengineered. 2021 Jul 5;12(1):3263–74. doi: 10.1080/21655979.2021.1946632 (PMC8806566; doi:10.1080/21655979.2021.1946632)
Supplement: Supplemental Material [file KBIE_A_1946632_SM7043.zip]

Archive with 8 entries (7 files):
- supplementary/
- supplementary/FIG S1.tif
- supplementary/FIG S2.tif
- supplementary/Table S1.docx
- supplementary/Table S2.docx
- supplementary/Table S3.docx
- supplementary/Table S4.docx
- supplementary/Table S5.docx
